# Supplementary material for: The Botrytis cinerea effector BcXYG1 suppresses immunity in Fragaria vesca by targeting FvBPL4 and FvACD11
Source: Hortic Res. 2023 Dec 11;11(1):uhad251. doi: 10.1093/hr/uhad251 (PMC10831327; doi:10.1093/hr/uhad251)
Supplement: Web_Material_uhad251 [file web_material_uhad251.zip]

Archive with 2 entries (2 files):
- Supplementary figures.docx
- Supplementary table.pdf
